# Supplementary material for: Changes in Oxidative Stress and Intestinal Permeability during Pregnancy in Women with Gestational Diabetes Mellitus Treated with Metformin or Insulin and Healthy Controls: A Randomized Controlled Trial
Source: Antioxidants (Basel). 2023 Nov 8;12(11):1981. doi: 10.3390/antiox12111981 (PMC10669428; doi:10.3390/antiox12111981)
Supplement: Supplementary file 1 [file antioxidants-12-01981-s001.zip]

Archive with 1 entries (1 files):
- antioxidants-2667088-supplementary.pdf
